# Supplementary material for: Extracellular vesicle transfer of miR-1 to adipose tissue modifies lipolytic pathways following resistance exercise
Source: JCI Insight. 2024 Nov 8;9(21):e182589. doi: 10.1172/jci.insight.182589 (PMC11601556; doi:10.1172/jci.insight.182589)
Supplement: Supporting data values [file jciinsight-9-182589-s171.xlsx]

## Sheet: Fig. 1B
miR-1	pri-miR-1a	pri-miR-1b
0.9706	3.41888	2.24494
0.511422	4.34461	4.77121
0.79938	8.97969	4.08321
2.28331	2.54076	1.16129
0.463498	4.51549	1.3407
0.682082	6.9737	3.48486
2.70526	0.816633	0.735377
1.57009	1.35881	1.1941
0.658444	0.002757	0.022872
0.131119	1.18062	1.65101
0.002258	1.05352	0.764419
1.04196	2.01574	1.50367
0.009085	5.80997	2.82159
1.3293	2.08606	2.00981
0.43441	0.054594	0.042536
0.281655	2.79785	1.02634
1.07483	0.763097	0.416661
0.529182	0.18407	0.197746
1.5041	7.29031	4.1373
0.880636	0.221017	0.165727
1.07679	0.084896	0.062268
0.917813	2.17674	0.52341
2.96828	3.22132	2.42589
1.21858	2.82485	1.00055
0.551983	2.59692	1.08822
1.56717	2.78448	0.967756
0.826974	0.590224	0.683367
3.02349	1.14384	2.96312
0.382268	2.50024	1.33054
2.51197	1.06275	0.673502
1.13007
1.04136

## Sheet: Fig. 1C
Baseline	T-0	T-30	T-60	T-90
1	0.91896	2.19142	4.7213	3.18746
1	0.66921	2.04746	1.73209	3.8846
1	0.26708	0.60144	2.98149	3.94122
1	0.07508	0.19919	0.32342	0.7989
1	1.80781	0.94813	0.08107	0.04691
1	0.67678	1.04437	4.16243	1.28658
1	0.40161	0.60872	2.72634	1.49998
1	0.13554	0.04771	2.98413	3.62463
1	1.01967	2.53806	1.42321	1.34636
1	0.43308	0.18647	0.97116	1.31106
1	0.83585	0.07593	1.45061	2.00562
1	0.67036	0.39135	0.19801	0.31992
1	2.03304	0.73706	1.03659	1.32511
1	0.20545	0.00567	1.93082	0.5511
1	0.35458	0.27352	0.55687	1.08623
1	0.01353	0.65872	0.00604	1.38948
1	0.30924	0.01844	1.82536	5.94909
1	0.23908	1.78955	1.93279	2.84693
1	0.11044	0.16835	0.01814	0.02139
1	0.88558	2.57873	2.48944	0.90304
1	0.3031	2.98488	0.24565	0.16199
1	0.95715	1.03342	0.22196	0.28403
1	1.63703	0.57777	0.24491	3.11756
1	0.22156	0.27962	2.23185	2.65268
1	0.86784	2.03027	2.34845	2.69998
1			2.52215	1.16438
1			0.94946	3.22774
1			2.03168	2.29742
1				2.1793
1
1

## Sheet: Fig. 1D
miR-1	pri-miR-1b
0.855086	1.3009
3.61414	2.48146
0.442912	0.886481
1.26144	0.696134
22.143	1.45663
1.17949	1.12549
15.692	1.55825
3.45544	0.610755
0.053016	0.834761
0.565361	0.956567
2.85779	0.735227
0.009037	1.2217
4.65372	0.737828
5.77291	1.03291
1.63317	0.60342
1.00297	1.71363
1.99446	1.11589
1.75186	1.04221
0.618132	0.810922
2.06606	0.414354
2.9151	0.550534
1.88045	0.701461
0.266651	1.13568
0.268547	0.553622
0.131883	0.70878
1.86949	1.5071
0.696924	0.513817
8.00406	1.14072
0.079462	1.34146
0.902703	1.36752
1.15773	1.28481
1.58524	0.850825

## Sheet: Sup. Fig. 1B
Baseline							T-30
CD9	CD63	CD81	CD9/CD63	CD9/CD81	CD63/CD81	CD63/CD81/CD9	CD9	CD63	CD81	CD9/CD63	CD9/CD81	CD63/CD81	CD63/CD81/CD9
2.267	6.92695	1.25945	26.9521	37.1537	19.0176	6.42317	11.9256	7.22101	0	27.1335	28.5558	21.5536	3.6105
16.4082	7.83673	1.87755	17.8776	29.1429	18.6939	8.16327	18.0541	6.16216	2.81081	21.0811	28.6486	16.3243	6.91892
10	6.59091	6.70455	10.7955	31.5909	25	9.31818	11.9952	3.32542	5.22565	9.97625	30.4038	26.9596	12.114
16.0554	4.63668	6.36678	9.61938	28.7889	21.5917	12.9412	32.0591	5.56038	1.91138	14.9435	23.9791	13.0756	8.47089
8.88594	6.23342	3.44828	29.8408	27.5862	18.435	5.57029	19.7289	5.27108	6.4759	12.0482	31.3253	19.5783	5.57229
3.29475	13.7133	3.47284	24.3099	31.6118	17.8985	5.69902	13.2556	10.1803	5.40827	19.3001	23.754	20.4666	7.63521
16.2896	10.5204	3.61991	14.0271	31.7873	15.0452	8.71041	9.32945	6.85131	4.66472	12.0991	34.8397	23.1778	9.0379
17.9291	8.13065	3.8221	16.1223	35.5108	10.1459	8.33912	19.9391	10.1979	2.1309	21.7656	28.7671	12.7854	4.414
11.3001	7.2904	6.68287	14.3378	26.4885	25.3949	8.50547	11.5502	6.18034	7.0922	19.6555	26.1398	20.9726	8.40932
18.796	4.48161	6.95652	13.7124	26.3545	18.796	10.903	22.5455	4.72727	3.27273	13.2727	28	23.0909	5.09091
8.76504	2.5043	7.97938	14.5838	34.3727	14.7803	17.0145	5.4242	2.95549	7.89291	9.63143	37.726	19.541	16.8289
7.56303	5.60224	0.560224	30.5322	23.5294	22.409	9.80392	5.8296	3.02691	4.4843	26.009	31.8386	20.4036	8.40807
18.8406	2.89855	9.37198	13.5266	30.0483	18.5507	6.76329	13.5217	3.16384	13.3333	6.44068	27.194	23.2392	13.1073
10.9485	5.6004	8.07265	16.4985	28.4561	22.7043	7.71948	13.2055	4.68584	11.1821	18.1044	24.0682	20.0213	8.73269
16.5261	1.68634	0	15.3457	37.6054	23.946	4.89039	14.202	3.80673	0.732064	22.4012	31.0395	22.8404	4.97804
16.2009	6.85296	6.88623	16.6667	23.9188	16.5669	12.9075	23.1734	6.61649	4.79774	20.6021	19.9122	14.2051	10.693
17.4977	6.79964	4.71442	17.5884	28.7398	13.5086	11.1514	16.5998	7.93905	4.2502	23.336	24.3785	12.9912	10.5052
7.79456	7.55287	3.26284	21.4502	30.0906	23.6254	6.22356	12.7159	7.41758	4.3956	21.6641	26.8053	19.8195	7.1821
15.627	10.397	4.03277	35.8538	18.2105	11.4052	4.47385	8.63402	10.4381	6.18557	25.5155	21.7139	21.9072	5.60567
15.0544	3.15719	6.74752	13.5239	25.6858	16.8014	19.0297	10.8184	2.52649	7.50763	9.30372	30.3119	18.8888	20.643
12	9.56098	2.63415	23.0244	26.439	15.6098	10.7317	12.5158	9.48167	3.79267	24.4838	22.9246	14.665	12.1365
8.98123	9.51743	4.95979	19.8391	23.9946	24.2627	8.44504	19.4863	3.89725	4.25155	15.2347	24.8893	19.3977	12.8432
16.0763	8.31063	6.90282	11.6712	21.4805	23.7057	11.8529	18.3099	6.7937	6.71085	14.0017	20.174	22.7423	11.2676
15.2112	1.9176	7.61855	10.1581	30.7593	19.0982	15.2371	16.7085	4.14573	8.10302	11.4322	27.9104	18.9908	12.7094
14.2768	6.29676	6.29676	14.7132	26.8703	19.1397	12.4065	7.80018	12.2699	4.46976	24.3646	24.4522	20.6836	5.95968
17.99	5.55247	3.44253	15.658	24.9861	15.8801	16.4908	10.4724	7.08661	4.09449	23.8583	22.9134	17.6378	13.937
0	3.52609	0	36.8124	33.1453	25.811	0.705219	15.7838	2.7027	0	24.3243	32.8649	23.4595	0.864865
18.4646	4.76668	0.451581	19.9699	31.5103	21.8264	3.01054	27.1804	4.98385	0.922935	18.5971	25.9345	16.4744	5.90678
8.13257	5.51905	7.08133	25.0256	25.303	15.0241	13.9144	10.8993	6.75508	7.32145	29.8107	21.1631	12.6813	11.369

## Sheet: Sup. Fig. 1C
Baseline							T-30
CD9	CD63	CD81	CD9/CD63	CD9/CD81	CD63/CD81	CD63/CD81/CD9	CD9	CD63	CD81	CD9/CD63	CD9/CD81	CD63/CD81	CD63/CD81/CD9
64.2687	56.2001	53.5623	72.7497	61.8855	65.0879	63.1958	69.1424	55.9597	91.6795	71.9805	60.7626	63.1447	55.9626
65.7915	53.1088	59.5093	63.8567	58.7115	57.1601	58.701	64.8019	87.5492	53.0551	65.9337	66.2984	55.5175	58.768
61.9064	58.2586	62.9239	68.7484	65.3324	75.8685	58.4255	65.0489	79.1582	75.3763	62.1033	63.0162	58.6239	63.3059
69.8531	96.5649	52.2517	64.3346	59.5138	92.2499	57.2099	65.0489	79.1582	75.3763	62.1033	63.0162	58.6239	63.3059
68.3777	59.3416	73.4998	66.3687	64.4079	63.4372	64.6229	65.4006	62.8226	64.6248	66.6309	63.5568	64.9368	66.7499
62.4381	58.3514	62.1782	63.187	61.0435	55.4815	59.8956	64.2455	58.7427	63.472	68.8658	60.668	59.0321	65.0891
64.2123	57.532	64.2123	62.9994	61.9165	54.264	64.5509	66.2936	59.5758	72.5742	66.1579	62.4322	56.2698	66.7422
64.0541	55.0064	58.9279	66.3095	59.857	55.687	58.8535	65.5182	53.3108	52.6472	66.8205	59.6774	56.5841	61.3406
64.8248	53.5543	54.2122	72.9974	59.3394	57.3007	56.4704	70.6803	63.1336	64.2019	70.7847	67.532	59.5909	61.6839
68.8281	59.4474	57.7036	69.9569	65.1704	57.2135	68.5792	70.3606	68.1262	53.0624	66.8017	63.4522	54.1974	65.2344
66.7366	58.6634	58.6583	61.1196	71.8799	52.3696	63.1511	70.2503	54.365	56.0109	57.6764	56.8304	51.9686	67.8398
64.0432	57.6226	60.0965	63.5278	59.5695	57.9043	59.1788	63.3033	55.0954	64.2498	62.1445	57.7336	55.1596	57.6834
73.8321	62.5389	77.9543	80.0712	64.0835	51.7727	60.4813	73.5555	57.1668	81.0531	77.4123	63.9646	54.6383	53.9883
65.6656	55.4518	64.8567	70.4133	62.3574	55.7902	64.6597	64.9912	54.2659	61.1009	75.4253	56.5852	59.2937	55.0575
65.216	54.6297	59.4931	63.9282	57.6183	52.3354	61.0126	64.2281	58.8881	59.9887	69.4114	61.4094	55.6936	58.6268
57.6156	62.2211	53.1927	56.1772	55.2452	54.0617	54.4983	57.9851	59.1105	60.4476	59.1899	55.3276	54.06	54.9695
68.8281	59.4474	57.7036	69.9569	65.1704	57.2135	68.5792	70.7741	65.0216	69.3769	66.3465	67.3601	53.9579	61.855
72.2416	65.0552	65.1621	75.0275	64.4794	61.3739	63.44	68.4182	56.0098	56.4014	70.2093	62.631	62.5381	65.4065
70.3606	68.1262	53.0624	66.8017	63.4522	54.1974	65.2344	71.5636	57.6949	55.7504	58.3911	53.9929	55.8753	54.561
73.233	50.9647	60.1524	58.5929	62.1815	60.0262	72.821	60.7826	56.7396	56.766	62.5997	60.0596	59.834	62.3886
62.6297	78.8461	57.0061	68.7042	55.8646	54.2219	66.2691	73.233	50.9647	60.1524	58.5929	62.1815	60.0262	72.821
69.8571	51.3216	80.3856	62.9624	68.4384	54.3987	71.3258	68.1236	52.1998	80.3985	65.0832	64.2393	52.0944	55.1152
81.2367	50.4001	55.6033	51.5342	50.0077	95.6305	99.3728	53.275	103.904	79.2581	56.9076	82.3764	66.2398	123.699
76.4862	77.3413	63.4199	73.0887	55.2841	55.9629	56.2558	75.7422	120.766	50.801	80.4876	98.3721	57.1323	63.2111
64.5763	52.49	50.3706	65.0866	65.7389	58.4041	54.0651	66.7023	52.1023	92.6314	71.8224	56.832	52.5085	59.1822
67.5827	50.1855	50.6432	69.0919	57.9318	91.7976	68.5602	64.1019	54.5493	62.8564	61.2772	57.0465	59.6245	56.7216
72.7143	77.3707	61.4219	63.6666	69.1475	61.7989	60.9967	72.3391	56.4277	71.237	56.937	64.7402	52.5236	61.6824
63.4511	52.1394		56.0689	57.281	61.0389	58.4183	65.7679	59.2796	102.498	62.8061	58.5968	56.6462	72.042
61.9064	58.2586		68.7484	59.5237			69.7459	56.612	54.0413	68.5939	69.6184		65.8444
65.9185	56.618		63.7258				62.5044			63.872	61.6753

## Sheet: Sup. Fig. 1D
Baseline							T-30
CD9	CD63	CD81	CD9/CD63	CD9/CD81	CD63/CD81	CD63/CD81/CD9	CD9	CD63	CD81	CD9/CD63	CD9/CD81	CD63/CD81	CD63/CD81/CD9
18600000000	12000000000	11000000000	23600000000	43600000000	41800000000	14000000000	20200000000	5600000000	8800000000	16800000000	51200000000	45400000000	20400000000
17600000000	11600000000	11800000000	19000000000	55600000000	44000000000	16400000000	41400000000	19800000000	10600000000	58200000000	60800000000	32400000000	26200000000
38600000000	15000000000	10400000000	38800000000	63400000000	29800000000	24600000000	44000000000	8800000000	9600000000	34400000000	56200000000	43800000000	29000000000
13400000000	14200000000	7400000000	29600000000	35800000000	36200000000	12600000000	12800000000	9400000000	6400000000	16600000000	47800000000	31800000000	12400000000
28800000000	18600000000	6400000000	24800000000	56200000000	26600000000	15400000000	160000000000	39600000000	77400000000	109000000000	267000000000	181000000000	121000000000
117000000000	14800000000	58800000000	78400000000	237000000000	147000000000	118000000000	148000000000	42200000000	30600000000	131000000000	127000000000	90600000000	68200000000
97400000000	41200000000	41400000000	100000000000	144000000000	99600000000	77600000000	88400000000	32800000000	32400000000	67600000000	97400000000	110000000000	54400000000
70800000000	36600000000	30400000000	51400000000	94600000000	104000000000	52200000000	148000000000	25600000000	8800000000	68800000000	110000000000	60200000000	39000000000
46400000000	13400000000	18400000000	27800000000	83200000000	62400000000	37400000000	26600000000	18000000000	10400000000	60600000000	58200000000	44800000000	35400000000
64800000000	20000000000	12400000000	56400000000	90000000000	57200000000	59400000000	26800000000	32400000000	19200000000	79200000000	67400000000	68000000000	17400000000
49600000000	33000000000	12800000000	114000000000	57800000000	36200000000	14200000000	36100000000	8440000000	25100000000	31100000000	101000000000	63100000000	69000000000
62600000000	13100000000	28000000000	56200000000	107000000000	69800000000	79100000000	15800000000	9780000000	10600000000	43200000000	30600000000	18400000000	16500000000
11100000000	7560000000	9700000000	34300000000	34700000000	20600000000	19100000000	24800000000	5200000000	3600000000	14600000000	30800000000	25400000000	5600000000
56200000000	13400000000	20800000000	41000000000	78800000000	56200000000	32600000000	71800000000	16800000000	70800000000	34200000000	144000000000	123000000000	69600000000
39000000000	6000000000	19400000000	28000000000	62200000000	38400000000	14000000000	15600000000	8500000000	22700000000	27700000000	109000000000	56200000000	48400000000
35700000000	10200000000	32500000000	59400000000	140000000000	60200000000	69300000000	64800000000	37800000000	22400000000	110000000000	137000000000	101000000000	36600000000
25800000000	25000000000	10800000000	71000000000	99600000000	78200000000	20600000000	21800000000	13200000000	0	49600000000	52200000000	39400000000	6600000000
3600000000	11000000000	2000000000	42800000000	59000000000	30200000000	10200000000	17800000000	28000000000	10200000000	55600000000	55800000000	47200000000	13600000000
45800000000	20200000000	20200000000	47200000000	86200000000	61400000000	39800000000	59400000000	45000000000	18000000000	116000000000	109000000000	69600000000	57600000000
24600000000	19600000000	5400000000	47200000000	54200000000	32000000000	22000000000	26200000000	13400000000	2800000000	28600000000	37800000000	16800000000	5800000000
51600000000	23400000000	11000000000	46400000000	102000000000	29200000000	24000000000	26200000000	7000000000	8600000000	16000000000	41600000000	26000000000	7400000000
13400000000	9400000000	5200000000	45000000000	41600000000	27800000000	8400000000	29200000000	5000000000	0	45000000000	60800000000	43400000000	1600000000
0	5000000000	0	52200000000	47000000000	36600000000	1000000000	10400000000	5400000000	8000000000	46400000000	56800000000	36400000000	15000000000
10800000000	8000000000	800000000	43600000000	33600000000	32000000000	14000000000	19400000000	5200000000	1000000000	30600000000	42400000000	31200000000	6800000000
19600000000	2000000000	0	18200000000	44600000000	28400000000	5800000000	33400000000	11400000000	5200000000	39000000000	53000000000	30200000000	12800000000
40200000000	19200000000	4600000000	43800000000	71400000000	45800000000	20000000000	25000000000	19200000000	10200000000	36400000000	44800000000	38600000000	14400000000
7400000000	30800000000	7800000000	54600000000	71000000000	40200000000	12800000000	24800000000	8800000000	21000000000	34000000000	45200000000	37600000000	16400000000
43400000000	22200000000	32000000000	65400000000	113000000000	90000000000	30600000000	118000000000	21600000000	4000000000	80600000000	112000000000	71400000000	25600000000
73600000000	19000000000	1800000000	79600000000	126000000000	87000000000	12000000000	69.7459	59.2796	102.498	68.5939	69.6184	56.6462	72.042
22800000000	12200000000	14000000000	38800000000	51600000000	41400000000	16600000000	62.5044	56.612	54.0413	63.872	61.6753		65.8444

## Sheet: Sup. Fig. 2A
	Low BF%																				High BF%
	Baseline										T-30										Baseline										T-30
Female	288000000000	151000000000	165000000000	119000000000	407000000000						131000000000	133000000000	197000000000	137000000000	288000000000						321000000000	299000000000	149000000000	221000000000	416000000000	142000000000	137000000000				228000000000	110000000000	226000000000	249000000000	334000000000	185000000000	145000000000
Male	225000000000	159000000000	245000000000	176000000000	177000000000	207000000000	143000000000	317000000000	396000000000	289000000000	189000000000	183000000000	185000000000	168000000000	137000000000	531000000000	178000000000	310000000000	188000000000	460000000000	601000000000	331000000000	440000000000	772000000000	360000000000	205000000000	399000000000				638000000000	510000000000	483000000000	955000000000	254000000000	475000000000	433000000000

## Sheet: Sup. Fig. 2B
	Low BF%																				High BF%
	Baseline										T-30										Baseline										T-30
Female	46400000000	45000000000	23600000000	18200000000	59400000000						28600000000	16000000000	38800000000	30600000000	27700000000						47200000000	41000000000	29600000000	38800000000	56200000000	52200000000	34300000000				55600000000	14600000000	34400000000	58200000000	31100000000	45000000000	43200000000
Male	54600000000	42800000000	43800000000	19000000000	24800000000	28000000000	43600000000	114000000000	65400000000	27800000000	36400000000	49600000000	39000000000	16800000000	16600000000	34200000000	46400000000	79200000000	34000000000	68800000000	100000000000	71000000000	51400000000	78400000000	56400000000	47200000000	79600000000				131000000000	110000000000	67600000000	109000000000	60600000000	116000000000	80600000000

## Sheet: Sup. Fig. 2C
	Low BF%																				High BF%
	Baseline										T-30										Baseline										T-30
Female	51600000000	13400000000	18600000000	19600000000	35700000000						26200000000	26200000000	22800000000	19400000000	15600000000						45800000000	56200000000	13400000000	38600000000	62600000000	0	11100000000				17800000000	24800000000	44000000000	41400000000	36100000000	29200000000	15800000000
Male	7400000000	3600000000	40200000000	17600000000	28800000000	39000000000	10800000000	49600000000	43400000000	46400000000	25000000000	21800000000	33400000000	20200000000	12800000000	71800000000	10400000000	26800000000	24800000000	148000000000	97400000000	25800000000	70800000000	117000000000	64800000000	24600000000	73600000000				148000000000	64800000000	88400000000	160000000000	26600000000	59400000000	118000000000

## Sheet: Sup. Fig. 2D
	Low BF%																				High BF%
	Baseline										T-30										Baseline										T-30
Female	24000000000	8400000000	14000000000	5800000000	69300000000						5800000000	7400000000	16600000000	6800000000	48400000000						39800000000	32600000000	12600000000	24600000000	79100000000	1000000000	19100000000				13600000000	5600000000	29000000000	26200000000	69000000000	1600000000	16500000000
Male	12800000000	10200000000	20000000000	16400000000	15400000000	14000000000	14000000000	14200000000	30600000000	37400000000	14400000000	6600000000	12800000000	20400000000	12400000000	69600000000	15000000000	17400000000	16400000000	39000000000	77600000000	20600000000	52200000000	118000000000	59400000000	22000000000	12000000000				68200000000	36600000000	54400000000	121000000000	35400000000	57600000000	25600000000

[truncated: 19 more sheets: Sup. Fig. 2E, Sup. Fig. 2F, Sup. Fig. 2G, Sup. Fig. 2H, Fig. 2C, Fig. 2D, Fig. 2E, Fig. 2F, Sup. Fig. 3, Fig. 4A, Fig. 4B, Fig. 4C, Fig. 4D, Fig. 4E, Fig. 4F, Fig. 4H, Fig. 4I, Fig. 4J, Fig. 4K]
